# Supplementary material for: Warming-induced tipping points of Arctic and alpine shrub recruitment
Source: Proc Natl Acad Sci U S A. 2022 Feb 22;119(9):e2118120119. doi: 10.1073/pnas.2118120119 (PMC8917345; doi:10.1073/pnas.2118120119)
Supplement: Supplementary File [file pnas.2118120119.sd01.xlsx]

## Sheet: Dataset S1, Tab 1
Year	Z-score of shrub recruitment in Ittoqqortoormiit	Z-score of detrended shrub recruitment in Ittoqqortoormiit
1871	-1.24207	0.22486
1872	-1.24207	0.18284
1873	-1.24207	0.14083
1874	-1.24207	0.09881
1875	-1.03845	0.39701
1876	-0.83483	0.6952
1877	-1.24207	-0.02723
1878	-1.24207	-0.06925
1879	-1.03845	0.22894
1880	-1.24207	-0.15328
1881	-0.63122	0.82533
1882	-1.24207	-0.23731
1883	-0.83483	0.40109
1884	-0.83483	0.35907
1885	-1.03845	-0.02315
1886	-1.03845	-0.06517
1887	-1.03845	-0.10718
1888	-0.83483	0.19101
1889	-1.24207	-0.53142
1890	-1.03845	-0.23323
1891	-0.4276	0.74538
1892	-0.83483	0.02295
1893	-1.24207	-0.69949
1894	-1.03845	-0.40129
1895	-0.83483	-0.1031
1896	0.18326	1.55593
1897	-1.03845	-0.52734
1898	-1.03845	-0.56936
1899	-0.63122	0.06905
1900	-1.03845	-0.65339
1901	-1.03845	-0.6954
1902	-1.03845	-0.73742
1903	-1.24207	-1.11964
1904	-0.22398	0.53938
1905	0.18326	1.17778
1906	-0.4276	0.11514
1907	-0.22398	0.41334
1908	-0.4276	0.03111
1909	-0.63122	-0.35111
1910	-0.83483	-0.73334
1911	-0.63122	-0.43514
1912	-1.03845	-1.15758
1913	-0.02036	0.50145
1914	-1.03845	-1.24161
1915	-0.4276	-0.263
1916	0.18326	0.71561
1917	-0.83483	-1.02745
1918	-0.02036	0.29137
1919	-0.83483	-1.11148
1920	-0.63122	-0.81328
1921	0.99773	1.86637
1922	0.18326	0.46352
1923	-0.22398	-0.25892
1924	-0.02036	0.03928
1925	-0.4276	-0.68316
1926	-0.4276	-0.72517
1927	-0.02036	-0.08677
1928	-0.4276	-0.8092
1929	0.79411	1.19003
1930	0.38687	0.4676
1931	0.59049	0.76579
1932	-0.02036	-0.29685
1933	-0.02036	-0.33886
1934	-0.02036	-0.38088
1935	-0.4276	-1.10331
1936	0.99773	1.23613
1937	0.18326	-0.16672
1938	0.79411	0.81189
1939	1.40497	1.7905
1940	0.59049	0.38765
1941	0.99773	-1.1965
1942	-0.22398	-3.1794
1943	1.40497	-0.39939
1944	1.40497	-0.34104
1945	0.79411	-1.30332
1946	0.79411	-1.24497
1947	2.21944	1.19483
1948	0.99773	-0.78808
1949	0.99773	-0.72973
1950	0.38687	-1.69201
1951	2.83029	2.44884
1952	1.20135	-0.21448
1953	1.8122	0.86449
1954	1.20135	-0.09779
1955	0.79411	-0.71986
1956	0.38687	-1.34193
1957	1.20135	0.07724
1958	-0.02036	-1.90566
1959	1.20135	0.19394
1960	1.8122	1.27291
1961	2.83029	3.03229
1962	1.40497	0.70918
1963	0.38687	-0.93351
1964	0.99773	0.14546
1965	0.59049	-0.47661
1966	2.42306	2.6436
1967	0.59049	-0.35992
1968	0.59049	-0.30158
1969	2.21944	2.47843
1970	1.8122	1.85636
1971	0.99773	0.55388
1972	-0.02036	-1.08882
1973	0.59049	-0.00985
1974	0.59049	0.0485
1975	1.60858	1.80788
1976	0.79411	0.5054
1977	1.20135	1.24416
1978	0.59049	0.28188
1979	1.40497	1.70106
1980	0.18326	-0.28185
1981	2.21944	3.17858
1982	-0.22398	-0.84557
1983	1.20135	1.59423
1984	-1.03845	-2.08971
1985	-0.63122	-1.35095
1986	0.79411	1.08885
1987	0.18326	0.12657
1988	0.59049	0.86534
1989	0.18326	0.24327
1990	0.38687	0.64182
1991	0.38687	0.70017
1992	-1.03845	-1.62295
1993	-0.02036	0.13644
1994	-0.02036	0.19479
1995	-0.83483	-1.1077
1996	-0.22398	-0.02873
1997	-0.02036	0.36982
1998	-0.22398	0.08796
1999	0.18326	0.82672
2000	-0.63122	-0.47576
2001	-0.63122	-0.41742
2002	-0.83483	-0.69928
2003	-0.63122	-0.30073
2004	-0.83483	-0.58259
2005	-1.24207	-1.20466
2006	-0.63122	-0.12569
2007	-1.03845	-0.74776
2008	-1.24207	-1.02962
2009	-1.24207	-0.97128
2010	-1.24207	-0.91293

## Sheet: Dataset S1, Tab 2
Period	Z-score of shrub recruitment on the Tibetan Plateau sites	Z-score of detrended shrub recruitment on the Tibetan Plateau sites
1871-1880	0.97721	1.58143
1881-1890	-1.45683	-1.61791
1891-1900	0.72542	0.60539
1901-1910	0.52398	0.19428
1911-1920	-0.08034	-0.47865
1921-1930	-0.23141	-0.69243
1931-1940	2.16905	0.93021
1941-1950	-0.36571	-0.57812
1951-1960	-0.19784	-0.23947
1961-1970	0.67506	1.11487
1971-1980	0.28897	1.07862
1981-1990	-0.39928	0.44279
1991-2000	-1.18824	-0.87963
2001-2010	-1.44004	-1.46138

## Sheet: Dataset S1, Tab 3
Period	10-year moving average series of z-scores of shrub recruitment in Ittoqqortoormiit	10-year moving average series of z-scores of detrended shrub recruitment in Ittoqqortoormiit
1871-1880	-1.16062	0.17187
1872-1881	-1.09954	0.23192
1873-1882	-1.09954	0.1899
1874-1883	-1.05881	0.21593
1875-1884	-1.01809	0.24196
1876-1885	-1.01809	0.19994
1877-1886	-1.03845	0.1239
1878-1887	-1.01809	0.11591
1879-1888	-0.97737	0.14194
1880-1889	-0.99773	0.0659
1881-1890	-0.97737	0.0579
1882-1891	-0.957	0.04991
1883-1892	-0.91628	0.07594
1884-1893	-0.957	-0.03412
1885-1894	-0.97737	-0.11016
1886-1895	-0.957	-0.11815
1887-1896	-0.83483	0.04396
1888-1897	-0.83483	0.00194
1889-1898	-0.85519	-0.0741
1890-1899	-0.79411	-0.01405
1891-1900	-0.79411	-0.05607
1892-1901	-0.85519	-0.20014
1893-1902	-0.87556	-0.27618
1894-1903	-0.87556	-0.3182
1895-1904	-0.79411	-0.22413
1896-1905	-0.6923	-0.09604
1897-1906	-0.75339	-0.24012
1898-1907	-0.67194	-0.14605
1899-1908	-0.61085	-0.086
1900-1909	-0.61085	-0.12802
1901-1910	-0.59049	-0.13602
1902-1911	-0.54977	-0.10999
1903-1912	-0.54977	-0.15201
1904-1913	-0.4276	0.0101
1905-1914	-0.50904	-0.168
1906-1915	-0.57013	-0.31207
1907-1916	-0.50904	-0.25203
1908-1917	-0.57013	-0.39611
1909-1918	-0.52941	-0.37008
1910-1919	-0.54977	-0.44612
1911-1920	-0.52941	-0.45411
1912-1921	-0.36651	-0.22396
1913-1922	-0.24434	-0.06185
1914-1923	-0.2647	-0.13789
1915-1924	-0.16289	-0.0098
1916-1925	-0.16289	-0.05181
1917-1926	-0.22398	-0.19589
1918-1927	-0.14253	-0.10182
1919-1928	-0.18326	-0.21188
1920-1929	-0.02036	0.01827
1921-1930	0.08145	0.14636
1922-1931	0.04072	0.0363
1923-1932	0.02036	-0.03974
1924-1933	0.04072	-0.04773
1925-1934	0.04072	-0.08975
1926-1935	0.04072	-0.13176
1927-1936	0.18326	0.06437
1928-1937	0.20362	0.05637
1929-1938	0.32579	0.21848
1930-1939	0.38688	0.27853
1931-1940	0.40724	0.27053
1932-1941	0.44796	0.0743
1933-1942	0.4276	-0.21395
1934-1943	0.57013	-0.22
1935-1944	0.71266	-0.21602
1936-1945	0.83484	-0.23602
1937-1946	0.81447	-0.48413
1938-1947	1.01809	-0.34797
1939-1948	1.03845	-0.50797
1940-1949	0.99773	-0.75999
1941-1950	0.97737	-0.96796
1942-1951	1.16062	-0.60343
1943-1952	1.30316	-0.30694
1944-1953	1.34388	-0.18055
1945-1954	1.32352	-0.15622
1946-1955	1.32352	-0.09788
1947-1956	1.28279	-0.10757
1948-1957	1.18099	-0.21933
1949-1958	1.07918	-0.33109
1950-1959	1.09954	-0.23872
1951-1960	1.24207	0.05777
1952-1961	1.24207	0.11612
1953-1962	1.26243	0.20848
1954-1963	1.1199	0.02868
1955-1964	1.09954	0.05301
1956-1965	1.07918	0.07733
1957-1966	1.28279	0.47588
1958-1967	1.22171	0.43217
1959-1968	1.28279	0.59258
1960-1969	1.3846	0.82103
1961-1970	1.3846	0.87937
1962-1971	1.20135	0.63153
1963-1972	1.05881	0.45173
1964-1973	1.07918	0.5441
1965-1974	1.03845	0.5344
1966-1975	1.14026	0.76285
1967-1976	0.97737	0.54903
1968-1977	1.03845	0.70944
1969-1978	1.03845	0.76778
1970-1979	0.957	0.69005
1971-1980	0.79411	0.47622
1972-1981	0.91628	0.73869
1973-1982	0.89592	0.76302
1974-1983	0.95701	0.92343
1975-1984	0.79411	0.70961
1976-1985	0.57013	0.39372
1977-1986	0.57013	0.45207
1978-1987	0.46832	0.34031
1979-1988	0.46832	0.39865
1980-1989	0.34615	0.25288
1981-1990	0.36651	0.34524
1982-1991	0.18326	0.0974
1983-1992	0.10181	0.01966
1984-1993	-0.02036	-0.12612
1985-1994	0.08145	0.10234
1986-1995	0.06109	0.12666
1987-1996	-0.04072	0.0149
1988-1997	-0.06109	0.03923
1989-1998	-0.14253	-0.03851
1990-1999	-0.14253	0.01983
1991-2000	-0.24434	-0.09192
1992-2001	-0.34615	-0.20368
1993-2002	-0.32579	-0.11132
1994-2003	-0.38687	-0.15503
1995-2004	-0.46832	-0.23277
1996-2005	-0.50904	-0.24247
1997-2006	-0.54977	-0.25216
1998-2007	-0.65158	-0.36392
1999-2008	-0.75339	-0.47568
2000-2009	-0.89592	-0.65548
2001-2010	-0.957	-0.6992

## Sheet: Dataset S1, Tab 4
Period	10-year moving average of Arctic Oscillation (AO) from June to July	10-year moving average of Atlantic Multidecadal Oscillation (AMO) from June to July	10-year moving average of Niño 4 from May to July (°C)	10-year moving average of temperature in June to July in Ittoqqortoormiit (°C)	10-year moving average of precipitation in June to July in Ittoqqortoormiit (mm)	10-year moving average of mean temperature in May to November on the Tibetan Plateau sites (°C)	10-year moving average of precipitation in June to October on the Tibetan Plateau sites (mm)
1871-1880	0.2033	0.17855	28.2563
1872-1881	0.21225	0.16985	28.3317
1873-1882	0.2279	0.14795	28.388
1874-1883	0.1952	0.14235	28.421
1875-1884	0.09795	0.1351	28.5043
1876-1885	0.0307	0.1195	28.631
1877-1886	-0.0454	0.13745	28.6247
1878-1887	-0.0793	0.1352	28.513
1879-1888	-0.12275	0.1064	28.4903
1880-1889	-0.0937	0.1087	28.5517
1881-1890	-0.09705	0.0858	28.5213
1882-1891	-0.2185	0.10005	28.5013
1883-1892	-0.22145	0.07745	28.4537
1884-1893	-0.2265	0.09645	28.345
1885-1894	-0.1644	0.0636	28.234
1886-1895	-0.14295	0.06215	28.1673
1887-1896	-0.1501	0.0537	28.2263
1888-1897	-0.17605	0.03475	28.2777
1889-1898	-0.15875	0.03255	28.216
1890-1899	-0.1783	0.0322	28.2197
1891-1900	-0.17285	0.05465	28.3383
1892-1901	-0.06965	0.0543	28.3333
1893-1902	-0.1589	0.0468	28.4457
1894-1903	-0.23135	0.0143	28.5947
1895-1904	-0.2275	0.00295	28.664
1896-1905	-0.2283	0	28.7613
1897-1906	-0.21505	-0.01505	28.7673
1898-1907	-0.18485	-0.0521	28.7547
1899-1908	-0.18605	-0.07595	28.76
1900-1909	-0.139	-0.10625	28.7243
1901-1910	-0.13955	-0.14415	28.5867
1902-1911	-0.1639	-0.1854	28.5347
1903-1912	-0.0892	-0.1794	28.4633
1904-1913	0.03065	-0.2134	28.4023
1905-1914	0.02995	-0.2161	28.4333
1906-1915	-0.0405	-0.17485	28.419
1907-1916	-0.02785	-0.17775	28.4043
1908-1917	0.03715	-0.16945	28.375
1909-1918	-0.0131	-0.2071	28.391
1910-1919	-0.0139	-0.21785	28.48
1911-1920	0.05935	-0.21345	28.6017
1912-1921	0.1357	-0.2111	28.6177
1913-1922	0.20045	-0.22625	28.6203
1914-1923	0.24255	-0.20785	28.6443
1915-1924	0.2518	-0.17865	28.5953
1916-1925	0.3419	-0.22595	28.525
1917-1926	0.34015	-0.2133	28.581
1918-1927	0.32025	-0.18	28.6073
1919-1928	0.39545	-0.13325	28.6273
1920-1929	0.34605	-0.1267	28.5913
1921-1930	0.34615	-0.1	28.5917
1922-1931	0.28975	-0.0593	28.6943
1923-1932	0.23765	0.00165	28.688
1924-1933	0.27295	0.0594	28.652
1925-1934	0.2483	0.0806	28.635
1926-1935	0.2591	0.10575	28.6107
1927-1936	0.2721	0.11455	28.5697
1928-1937	0.2797	0.15205	28.5833
1929-1938	0.2882	0.16295	28.529
1930-1939	0.26075	0.2065	28.5177
1931-1940	0.2085	0.2129	28.5443
1932-1941	0.24285	0.19315	28.5723			2.44914
1933-1942	0.24895	0.1853	28.5723			2.47914
1934-1943	0.1411	0.1561	28.6223			2.53686
1935-1944	0.1065	0.1813	28.6877			2.60943
1936-1945	0.0774	0.18565	28.682			2.60829
1937-1946	0.13	0.15115	28.702			2.63429
1938-1947	0.12275	0.08285	28.7193			2.63514
1939-1948	0.0551	0.0652	28.8057			2.64457
1940-1949	0.07155	0.0439	28.7883			2.62886
1941-1950	0.0889	0.0337	28.675			2.58857
1942-1951	0.04155	0.066	28.585			2.58886
1943-1952	0.07755	0.08595	28.588			2.56743
1944-1953	0.1358	0.12	28.62			2.53714
1945-1954	0.1799	0.0874	28.5757			2.49171
1946-1955	0.21055	0.09765	28.5523			2.45257
1947-1956	0.16425	0.09515	28.4583			2.43257
1948-1957	0.12145	0.1119	28.479			2.40743
1949-1958	0.1	0.1303	28.4867			2.46429
1950-1959	0.1468	0.122	28.514			2.47457
1951-1960	0.13505	0.1562	28.5623			2.51943	319.69
1952-1961	0.2234	0.1211	28.5547			2.51286	310.48
1953-1962	0.1852	0.07915	28.543			2.47257	303.604
1954-1963	0.1376	0.04385	28.511			2.43686	303.314
1955-1964	0.19845	0.03385	28.4957			2.45857	297.011
1956-1965	0.18045	-0.00525	28.5803			2.40343	286.585
1957-1966	0.2124	0.0072	28.6893			2.38171	281.998
1958-1967	0.3129	-0.019	28.6733			2.298	280.17
1959-1968	0.3746	-0.0631	28.6243			2.16771	280.435
1960-1969	0.3773	-0.0527	28.6443			2.16171	286.172
1961-1970	0.4572	-0.1015	28.673			2.14057	288.077
1962-1971	0.35735	-0.13795	28.6267	1.26	53.46	2.08829	285.199
1963-1972	0.34295	-0.1773	28.6977	1.25	63.72	2.11657	277.642
1964-1973	0.41915	-0.1872	28.6683	1.2	67.32	2.13829	275.767
1965-1974	0.39575	-0.22835	28.644	1.195	71.54	2.134	277.739
1966-1975	0.4073	-0.241	28.541	1.135	73.86	2.238	276.994
1967-1976	0.3716	-0.2755	28.4637	1.155	70.67	2.23343	275.455
1968-1977	0.30595	-0.26155	28.4753	1.235	74.17	2.23371	279.708
1969-1978	0.32745	-0.26735	28.4733	1.235	76.99	2.28143	280.286
1970-1979	0.36305	-0.2801	28.452	1.14	71.96	2.32886	274.293
1971-1980	0.31245	-0.2529	28.48	1.225	61.94	2.30771	278.046
1972-1981	0.3737	-0.22445	28.5293	1.205	62.87	2.37029	278.758
1973-1982	0.36375	-0.20125	28.5377	1.215	48.52	2.34943	275.061
1974-1983	0.33525	-0.1901	28.5833	1.265	40.18	2.37829	266.523
1975-1984	0.32055	-0.1709	28.5943	1.33	41.64	2.34114	261.334
1976-1985	0.2784	-0.156	28.6403	1.375	40.2	2.29086	268.925
1977-1986	0.3133	-0.1414	28.688	1.295	41.79	2.26857	267.267
1978-1987	0.2872	-0.1061	28.742	1.325	39.53	2.37486	263.504
1979-1988	0.28445	-0.06165	28.6877	1.39	41.15	2.40257	262.81
1980-1989	0.2933	-0.0414	28.627	1.56	41.5	2.40229	261.649
1981-1990	0.2618	-0.0532	28.622	1.655	45.6	2.424	254.931
1982-1991	0.21815	-0.05775	28.702	1.785	46.07	2.39486	258.472
1983-1992	0.25565	-0.05625	28.7063	1.805	58.03	2.35286	257.35
1984-1993	0.17255	-0.07645	28.7507	1.735	59.64	2.34257	260.363
1985-1994	0.2649	-0.07035	28.863	1.66	54.62	2.38114	254.091
1986-1995	0.2855	-0.0232	28.966	1.73	54.66	2.45971	246.853
1987-1996	0.3042	-0.0099	28.9523	1.8	53.97	2.50257	252.882
1988-1997	0.28575	-0.03135	28.9497	1.78	59.43	2.38429	252.301
1989-1998	0.2106	0.0032	29.008	1.645	55.01	2.47457	257.532
1990-1999	0.20755	0.0083	28.999	1.695	52.07	2.47714	268.021
1991-2000	0.22995	0.0145	28.9063	1.635	46	2.50057	270.225
1992-2001	0.2543	0.04265	28.848	1.565	42.41	2.54886	271.435
1993-2002	0.3205	0.05175	28.85	1.655	34.93	2.61171	277.921
1994-2003	0.3612	0.09855	28.8237	1.915	34.55	2.65314	283.214
1995-2004	0.23145	0.1413	28.8187	2.075	34.11	2.62829	296.024
1996-2005	0.22655	0.146	28.8007	2.175	38.97	2.60143	295.285
1997-2006	0.2308	0.1927	28.828	2.185	39.19	2.65171	286.955
1998-2007	0.2481	0.20005	28.7603	2.315	33.15	2.82229	292.848
1999-2008	0.2822	0.1743	28.712	2.545	40.47	2.71257	292.201
2000-2009	0.10375	0.17285	28.8253	2.545	41.53	2.766	276.804
2001-2010	0.11365	0.215	28.8723	2.62	41.85	2.86	274.259
